# Supplementary material for: Nanoscale silicate melt textures determine volcanic ash surface chemistry
Source: Nat Commun. 2024 Jan 15;15:531. doi: 10.1038/s41467-024-44712-6 (PMC10789741; doi:10.1038/s41467-024-44712-6)
Supplement: Supplementary file 4 — Supplementary data 1 [file 41467_2024_44712_MOESM4_ESM.xlsx]

## Sheet: Focused EPMA measurements
Supplementary data 1
Plagioclase phenocrysts	Na2O	MgO	Al2O3	SiO2	K2O	MnO	FeO(T)*	P2O5	CaO	TiO2	Total
1	5.1085	0.0737	27.0697	56.1634	0.4347	0	0.635349	0.024	10.7361	0.0779	100.323
2	5.2665	0.0558	27.1654	55.5168	0.3918	0.0079	0.67431	0.0111	10.9322	0.0683	100.09
3	5.4926	0.0677	26.2484	57.027	0.4604	0	0.67431	0.0111	10.9322	0.0683	100.982
4	5.5061	0.0588	26.0855	56.9044	0.4989	0.0159	0.722809	0.0184	10.0622	0.0685	99.9415
5	5.0454	0.0627	27.0188	54.9466	0.3937	0.0032	0.772748	0	9.7999	0.0591	98.1021
6	5.0319	0.0698	27.069	55.4247	0.4013	0	0.776617	0.0074	11.1863	0.0775	100.045
7	4.2932	0.0922	28.5245	52.8105	0.2394	0	0.744045	0.0373	11.1696	0.0674	97.9781
8	4.0086	0.1359	28.8983	51.9038	0.2196	0	0.803971	0.0018	12.6155	0.0526	98.6401
9	4.2932	0.0922	28.5245	52.8105	0.2394	0	0.803971	0.0018	12.6155	0.0526	99.4337
10	4.0086	0.1359	28.8983	51.9038	0.2196	0	0.731447	0.0333	13.0552	0.0619	99.048
11	3.8848	0.0996	29.3308	51.9474	0.1964	0	0.780936	0.024	13.3423	0.0414	99.6476
12	4.7533	0.1061	27.1471	54.543	0.2585	0	0.798932	0.0259	11.5824	0.0947	99.3099
13	5.5542	0.0594	26.0509	57.0981	0.5386	0.0159	0.688797	0.0318	9.6719	0.0689	99.7785
14	5.6611	0.0909	26.0265	56.8837	0.5131	0.0047	0.656044	0.0185	9.7253	0.0545	99.6343
15	5.1385	0.061	26.7617	55.5029	0.4591	0.0127	0.746114	0.0074	10.9328	0.0833	99.7055
16	5.0721	0.0461	27.2644	55.0695	0.4425	0	0.864258	0.0093	11.0092	0.052	99.8294
17	5.5849	0.0634	26.0434	57.2177	0.5599	0	0.740715	0.0299	9.7994	0.0824	100.122
18	5.3171	0.0762	26.4368	56.4213	0.4024	0	0.731627	0.028	10.3925	0.0543	99.8602
19	5.4214	0.0841	26.1703	56.7697	0.4215	0.0474	0.783006	0.0111	10.2918	0.0726	100.073
20	5.284	0.0977	26.4843	55.9836	0.399	0.0079	0.830155	0.024	10.1548	0.0806	99.3461
21	4.4539	0.09	27.8674	53.5289	0.2666	0	0.841403	0.0297	12.4886	0.0617	99.6282
22	4.9871	0.1042	26.6855	55.5384	0.3506	0.0205	0.895931	0.0185	11.1064	0.0631	99.7702
23	4.9316	0.1075	27.1122	55.1207	0.3347	0	0.947129	0.0295	11.2186	0.0801	99.882
24	5.272	0.1222	26.2635	56.5205	0.3189	0	0.85337	0.0299	10.3773	0.0773	99.835
25	4.8132	0.1042	27.156	55.004	0.2508	0.0284	0.987351	0.0129	11.6453	0.083	100.085
26	4.6407	0.0887	28.0447	53.4818	0.2738	0	0.758171	0.0018	12.0381	0.0775	99.4053
27	3.4811	0.0479	29.8568	51.107	0.2139	0	0.714981	0.0037	14.3298	0.036	99.7912
29	5.3192	0.0708	26.4485	56.5173	0.4467	0	0.752053	0.0499	10.3653	0.0756	100.045
30	4.0441	0.0861	29.4668	51.3379	0.1761	n.d	0.626041	0.0324	12.6588	0.0124	98.4406
31	4.2504	0.1089	29.1855	52.4514	0.2061	n.d	0.696691	0	12.4449	0.1357	99.4796
32	4.8657	0.1157	28.0743	53.6108	0.2621	n.d	1.03743	0	11.8366	0.0809	99.8835
33	5.2101	0.0561	27.7422	52.7954	0.3689	n.d	0.650521	0.0868	10.7729	0.0768	97.7597
34	4.9712	0.0516	27.7472	53.9056	0.3951	n.d	0.708751	0	10.9171	0.04	98.7366
35	5.4188	0.0912	26.3847	54.7939	0.4142	n.d	0.661051	0.0327	9.6441	0.0707	97.5114
36	4.2383	0.0652	29.1338	52.4956	0.228	n.d	0.761671	0.0071	12.4798	0.0539	99.4634
37	4.2287	0.265	29.3356	52.8986	0.2603	n.d	0.759781	0.0569	12.9617	0.0371	100.804
38	4.8927	0.0552	28.8443	53.2219	0.3415	n.d	0.711181	0	11.996	0.1226	100.185
39	4.8257	0.1154	28.7716	53.6561	0.2391	n.d	0.692281	0	11.6402	0.0702	100.011
40	5.3339	0.1059	27.7726	55.1857	0.4325	n.d	0.830881	0.0144	10.4085	0.0842	100.169
41	5.7373	0.005	27.5181	56.429	0.511	n.d	0.41085	0	9.9843	0.0714	100.667
42	5.661	0.0668	26.6705	56.0936	0.4835	n.d	1.00098	0.0476	10.0374	0.06	100.121
43	5.8025	0.0517	26.7208	55.8079	0.5121	n.d	0.798121	0	9.8063	0	99.4994
44	5.7396	0.0797	26.778	55.8291	0.441	n.d	0.596611	0.0214	10.1174	0.0501	99.6529
45	5.4142	0.0567	27.7205	55.6462	0.3766	n.d	0.721261	0	10.7315	0.0281	100.695
46	4.9355	0.0647	27.8564	54.3153	0.4229	n.d	0.703981	0.0143	10.9162	0.015	99.2443
47	5.0296	0.0608	27.8764	54.6867	0.3562	n.d	0.625141	0.0268	11.2008	0	99.8624
48	4.8684	0.1346	28.2406	53.8673	0.2518	n.d	0.522541	0	11.3751	0.1334	99.3937
49	5.2574	0.0891	28.344	54.7585	0.3681	n.d	0.555661	0.0134	11.0592	0.1481	100.593
50	4.2659	0	28.8575	53.767	0.3203	n.d	0.556831	0.0336	12.166	0.0481	100.015
51	4.3566	0.1083	29.1764	53.4985	0.2623	n.d	0.823051	0.0539	11.9491	0.1409	100.369
52	4.4696	0.2072	29.376	52.7118	0.2542	n.d	0.911701	0.0268	12.7033	0.1263	100.787
53	3.8825	0.0929	29.6064	52.1089	0.2958	n.d	0.875791	0.0398	13.1317	0	100.034
54	6.2378	0.1287	25.3795	58.1068	0.7109	n.d	0.636301	0.0273	8.2572	0	99.4845
55	5.2181	0.1616	26.07	55.5973	0.5454	n.d	1.19376	0.162	9.9334	0.2698	99.1514
56	5.7006	0.0806	27.129	55.7892	0.389	n.d	0.679141	0	9.9696	0.1404	99.8775
57	5.2973	0.0997	27.3962	55.2845	0.3578	n.d	0.845641	0	10.6204	0.1981	100.1
58	5.309	0.1381	27.4676	55.418	0.3618	n.d	0.957871	0.0541	11.0584	0.0921	100.857
59	5.4214	0.1517	27.4782	56.0666	0.4139	n.d	0.799651	0.0406	10.1541	0.0331	100.559
60	5.2686	0.0473	27.7016	54.7528	0.3856	n.d	0.542071	0	10.4527	0	99.1507
61	5.3276	0.0567	27.8382	54.9776	0.3608	n.d	0.49554	0	10.5902	0.0614	99.708
62	5.1502	0.0284	27.8635	55.0222	0.3302	n.d	0.607231	0.0338	10.8187	0.1797	100.034
63	4.4097	0.1887	28.3756	53.2094	0.2903	n.d	0.843661	0.0403	12.1476	0.1323	99.6376
64	4.5995	0.1514	28.8525	54.0078	0.2361	n.d	0.773551	0	11.9712	0	100.592
65	6.1085	0.0327	26.3836	57.8649	0.5182	n.d	0.660781	0.0267	9.1927	0	100.788
66	6.0578	0.0891	26.7546	57.1903	0.4908	n.d	0.815221	0	9.4088	0.1297	100.936
67	5.5704	0.075	26.7671	56.0296	0.5407	n.d	0.582121	0.0201	9.6701	0.1509	99.406
68	5.2632	0.0513	26.9735	56.5499	0.5003	n.d	0.651871	0.1133	10.0289	0.0886	100.221
69	5.5265	0.0562	27.2017	56.3345	0.4465	n.d	0.698941	0	10.1434	0.0145	100.422
70	5.2693	0.0517	27.4329	56.6875	0.4489	n.d	0.702541	0.0134	10.1618	0.0604	100.828
71	5.3632	0	27.5862	55.7967	0.4937	n.d	0.743581	0.04	10.4828	0.1486	100.655
72	4.9061	0.0654	27.8458	54.8612	0.3494	n.d	0.689401	0.0266	11.192	0.0884	100.024
73	5.0848	0.0418	27.9465	54.9547	0.2697	n.d	0.632341	0	10.8458	0.0138	99.7894
74	5.0029	0.0559	28.101	54.4184	0.2701	n.d	0.643051	0.0399	11.3675	0.0209	99.9197
75	4.6613	0.1396	29.1425	53.9929	0.301	n.d	0.580501	0	11.9705	0.0431	100.831
76	4.7596	0.1306	29.3053	53.5832	0.2187	n.d	0.779761	0	12.2144	0.1044	101.096
77	5.7435	0.1056	26.8112	56.6217	0.5615	n.d	0.45855	0	9.7598	0.0663	100.128
78	5.5549	0.0704	26.8913	56.236	0.5352	n.d	0.46818	0.0287	10.0837	0.0405	99.9089
79	4.9431	0.1208	27.4757	54.8502	0.421	n.d	0.703891	0.0933	10.9863	0.0814	99.6757
80	5.3233	0.0906	27.7084	55.383	0.3981	n.d	0.838261	0.0358	10.4693	0.0714	100.318
81	5.075	0.0703	28.2017	54.5214	0.3385	n.d	0.623971	0.0214	11.5946	0.0379	100.485
82	4.9818	0.1055	28.2176	54.9538	0.4171	n.d	0.654841	0	11.1409	0.0095	100.481
83	4.8099	0.1752	28.4977	54.3306	0.4042	n.d	0.623341	0.0143	11.6046	0.0558	100.516
84	4.3898	0.121	29.1227	53.0983	0.2551	n.d	0.687331	0	12.7129	0.0222	100.409
85	4.339	0.01	29.2134	53.3212	0.2868	n.d	0.45846	0.0286	12.1703	0.0208	99.8486
86	4.6517	0.0952	29.3475	53.0071	0.2871	n.d	0.634501	0	11.9865	0	100.01
87	4.2187	0.1355	29.5801	53.5781	0.3429	n.d	0.743671	0.0072	12.3144	0	100.921
Average	5.0101	0.088614	27.7199	54.79	0.3698	0.005875	0.725568	0.0221779	11.0929	0.068314	99.8933
Normalised	5.01545	0.0887086	27.7495	54.8485	0.370195	0.00588128	0.726344	0.0222016	11.1048	0.068387	100
	0.0600148	0.00476784	0.116468	0.171317	0.0116861	0.00209913	0.01443	0.00287021	0.119843	0.00527747
St. Dev.	0.556554	0.0442151	1.08008	1.58873	0.108372	0.0111075	0.133818	0.0266173	1.11137	0.0489412	0.624068
Plagioclase microlites	Na2O	MgO	Al2O3	SiO2	K2O	MnO	FeO(T)*	P2O5	CaO	TiO2	Total
1	5.6613	0.632	20.9551	59.9519	1.3393	0.0427	2.60474	0.1587	6.8029	0.5651	98.7137
2	5.497	0.3095	21.3882	60.0216	1.2184	0.0126	1.88229	0.186	7.5532	0.3875	98.4563
3	5.7982	0.2911	21.4972	59.4637	1.0474	0.0315	2.80153	0.1968	7.4798	0.5373	99.1445
4	5.2772	0.141	26.4596	55.2152	0.3557	0.033	1.06833	0.0258	10.6297	0.102	99.3075
5	5.084	0.1377	26.2856	55.2521	0.3704	0.0095	1.22265	0.0334	10.87	0.0905	99.3558
6	5.2463	0.1378	26.4727	54.9825	0.3578	0	1.1342	0.0055	10.8928	0.0897	99.3193
7	5.3987	0.2038	24.8015	58.1918	0.5341	0	1.44508	0.0684	9.7451	0.1289	100.517
8	5.7659	0.1801	24.4016	58.1447	0.6576	0	1.25261	0.091	9.1253	0.1845	99.8033
9	5.5357	0.1435	25.5063	56.0636	0.5158	0	1.3425	0.0426	10.0499	0.1529	99.3528
10	5.7871	0.098	25.6646	57.4833	0.4104	0.0268	0.695815	0.0056	9.7116	0.0592	99.9424
11	5.6621	0.098	25.4962	57.4009	0.45	0.0252	0.725509	0.0372	9.5227	0.0814	99.4992
Average	5.51941	0.215682	24.4481	57.4701	0.659718	0.0164818	1.47048	0.0773636	9.30755	0.216273	99.4011
Normalised	5.55266	0.216981	24.5954	57.8164	0.663693	0.0165811	1.47934	0.0778297	9.36362	0.217576	100
St. Dev.	0.242654	0.154871	2.13585	1.89197	0.365264	0.0158703	0.691638	0.0711874	1.42756	0.188276	0.562253
Pigeonite microlites (Group A)	Na2O	MgO	Al2O3	SiO2	K2O	MnO	FeO(T)*	P2O5	CaO	TiO2	Total
1	0.1486	21.8721	2.0549	53.2029	0.054	0.4331	16.8157	0.0567	5.5898	0.6592	100.887
2	0.0465	18.8369	2.6313	52.0297	0.0968	0.3518	13.3017	0.0289	11.094	0.7407	99.1583
3	0.268	16.5911	3.9372	55.5097	0.3314	0.4405	14.2425	0.0873	7.315	0.8051	99.5278
4	0.2455	21.1174	2.4613	52.4922	0.1319	0.4629	14.7985	0.071	7.2625	0.7019	99.7451
5	0.2854	18.3955	3.4224	55.2941	0.7419	0.3575	14.4014	0.1154	4.9875	0.5973	98.5984
6	0.4897	18.9137	3.4156	53.4397	0.3081	0.4111	16.7109	0.1091	7.1441	0.8707	101.813
7	1.4583	20.4012	3.3162	50.6101	0.047	0.3358	16.5264	0.1	7.2643	1.0387	101.098
8	0.6305	20.0762	3.7468	53.9061	0.4891	0.3737	16.4652	0.1358	4.8757	0.6952	101.394
9	0.2276	20.6585	2.5826	51.7365	0.0639	0.3157	15.0339	0.0273	9.0191	0.8244	100.49
10	0.2676	18.7313	4.0023	52.7628	0.5723	0.4227	16.3262	0.1583	4.5554	0.7611	98.56
11	0.5663	18.199	3.8893	52.0852	0.3296	0.4808	18.1919	0.1483	5.4835	0.9107	100.285
12	0.1939	19.3181	2.5501	52.0029	0.0769	0.3634	15.8744	0.0271	9.3653	0.9593	100.731
13	0.3979	18.052	4.6741	50.9276	0.0536	0.4374	13.6488	0.0978	11.1237	1.1297	100.543
14	0.4037	17.9893	4.7361	50.7887	0.0482	0.3304	13.25	0.1331	10.8716	1.0484	99.5995
15	0.2914	20.0328	2.8306	51.7839	0.2106	0.4318	15.218	0.0782	7.6868	0.7924	99.3565
16	0.1835	20.4311	2.4155	50.6379	0.0544	0.4781	16.1373	0.0327	7.1546	0.7197	98.2448
17	0.1675	20.9108	2.1737	51.0868	0.056	0.3857	16.926	0.0236	6.0117	0.6082	98.35
18	0.2357	19.7304	3.2475	50.9563	0.0544	0.3422	14.2782	0.0707	9.1879	0.9136	99.0169
19	0.4587	18.5855	3.5502	50.8141	0.4171	0.3552	17.9973	0.1085	6.4867	0.9866	99.7599
Average	0.366647	19.4128	3.24409	52.2141	0.217747	0.395253	15.5865	0.0847263	7.49891	0.829626	99.8504
Normalised	0.367197	19.4419	3.24895	52.2923	0.218074	0.395845	15.6099	0.0848533	7.51014	0.830869	100
St. err	0.0697363	0.304814	0.183216	0.342564	0.0484904	0.0120581	0.342751	0.0100154	0.481548	0.0355213
St. Dev.	0.303973	1.32865	0.798622	1.4932	0.211365	0.0525601	1.49402	0.0436563	2.09902	0.154834
Orthopyroxene microlites (Group B)	Na2O	MgO	Al2O3	SiO2	K2O	MnO	FeO(T)*	P2O5	CaO	TiO2	Total
1	0.8065	26.1766	1.8501	54.6979	0.0212	0.3667	15.0892	0.0331	2.0991	0.2966	101.437
2	0.1067	27.2935	0.9751	54.5531	0.0092	0.2922	14.7609	0.0165	1.8194	0.2831	100.11
3	0.0247	27.1459	1.7646	54.9313	0.0366	0.3302	14.2754	0	1.7644	0.2795	100.553
4	0.2097	25.5601	0.9664	54.1186	0.0094	0.393	16.5882	0.0093	2.1955	0.3182	100.368
5	0.0069	25.4249	1.4194	53.8181	0.0186	0.3961	16.3445	0.0129	2.3706	0.3941	100.206
6	0.0293	25.1554	1.4424	53.6728	0.0312	0.3815	16.5943	0.0128	2.3941	0.4679	100.182
7	0.0656	25.7665	2.0406	53.5894	0.0076	0.3108	15.4131	0.0111	2.5793	0.4648	100.249
8	0.0573	25.484	2.395	53.2176	0.0025	0.3258	15.8001	0	2.34	0.4296	100.052
9	0.0598	25.3958	1.5279	53.9859	0.0171	0.3328	15.8622	0	2.398	0.4089	99.9884
10	0.1044	24.1592	2.0911	52.9662	0.0176	0.3563	16.585	0.0382	2.9157	0.5181	99.7518
11	0.0937	23.7715	1.0976	52.6291	0.0857	0.4266	17.0609	0.0347	3.3871	0.3038	98.8907
12	0.2664	21.7821	2.1761	52.9706	0.2788	0.4436	17.5484	0.0419	3.7781	0.5611	99.8471
13	0.1268	23.0539	1.6574	52.3985	0.0936	0.3884	16.8521	0.0238	3.8144	0.4382	98.8471
14	0.2012	24.4893	1.6747	53.6822	0.102	0.3899	17.0859	0.0293	2.3888	0.4111	100.454
15	0.2417	23.4756	2.371	54.0755	0.2176	0.3812	16.5194	0.081	2.452	0.4701	100.285
16	0.1101	24.8627	1.3329	52.6857	0.0697	0.4057	17.1604	0.0259	2.3653	0.3384	99.3568
17	0.1403	22.2802	1.8666	53.2045	0.1041	0.5028	16.6094	0.0492	4.6298	0.5762	99.9631
18	0.1224	23.4837	2.1782	52.2451	0.0219	0.3951	17.9795	0.0202	2.4592	0.5477	99.453
Average	0.154083	24.7089	1.71262	53.5246	0.0635778	0.378817	16.3405	0.0244389	2.67504	0.417078	99.9997
Normalised	0.154084	24.709	1.71262	53.5247	0.063578	0.378818	16.3406	0.024439	2.67505	0.417079	100
St. err	0.042146	0.361006	0.106145	0.186522	0.0179826	0.0119424	0.229736	0.00480383	0.177749	0.0230392
St. Dev.	0.178811	1.53162	0.450336	0.791345	0.0762937	0.0506671	0.974687	0.0203809	0.754124	0.0977472
Clinopyroxene phenocrysts	Na2O	MgO	Al2O3	SiO2	K2O	MnO	FeO(T)*	P2O5	CaO	TiO2	Total
1	0.2115	13.7728	2.4219	50.952	0.0033	0.3209	12.6215	0.0195	18.5167	0.7551	99.5952
2	0.5286	14.0155	2.4814	50.6801	0.0312	0.2653	12.7761	0.0053	18.5602	0.7877	100.131
3	0.4975	13.9031	2.353	51.3537	0.0131	0.2434	12.2424	0.0089	18.4122	0.7737	99.801
4	0.5274	13.7876	2.4065	51.0437	0.0272	0.3426	12.5823	0.0392	18.5046	0.7656	100.027
5	0.469	13.9774	2.4379	50.8842	0	0.2374	12.5299	0	18.3681	0.7649	99.6688
6	0.0379	15.7707	2.6471	52.4984	0.0668	0.2139	8.42753	0.0178	20.01	0.6445	100.335
7	0.3407	14.9139	2.0576	52.7182	0.0131	0.2111	10.2902	0.0089	19.5177	0.7422	100.814
8	0.3861	14.5339	2.2671	51.8021	0.0033	0.2505	11.0898	0	19.3031	0.6012	100.237
9	0.4966	14.2783	2.2479	51.8098	0.0041	0.2362	10.8037	0.0035	19.1599	0.597	99.637
10	0.4774	14.2696	2.2182	51.6055	0.0033	0.2923	11.0617	0.0535	19.4954	0.5795	100.056
11	0.4886	14.2048	2.1454	51.1707	0.0025	0.2723	11.0134	0.0053	19.1045	0.7004	99.1079
12	0.4768	14.488	2.1404	51.2757	0.0131	0.281	10.7497	0	18.9526	0.6762	99.0535
13	0.431	14.5776	2.0628	51.3979	0.0016	0.3497	11.1233	0.0106	19.072	0.6899	99.7164
14	0.4911	17.3948	1.9262	52.9959	0.0066	0.1815	6.49449	0.0036	20.088	0.3309	99.9131
15	0.268	17.1944	2.0573	53.2332	0.0116	0.1734	6.28384	0.0251	20.5789	0.3868	100.213
16	0.2546	16.9562	2.1675	53.3275	0	0.1068	6.4773	0.0233	20.4739	0.3954	100.183
17	0.4486	14.4282	2.5191	50.9801	0	0.2669	11.4295	0.0089	18.7398	0.7816	99.6027
18	0.4636	14.6043	2.5962	50.9493	0	0.2674	11.5313	0.0604	18.6373	0.8324	99.9422
19	0.3053	16.7405	2.3905	52.8053	0.0139	0.1662	7.32446	0.023	20.1004	0.5016	100.371
20	0.5495	14.3847	2.5699	51.4118	0.0246	0.3305	11.494	0.0213	18.6395	0.7643	100.19
21	0.325	16.6365	2.0901	53.1693	0.0299	0.2125	7.6133	0	20.3147	0.5009	100.892
22	0.2907	15.2802	2.1479	50.5377	0.0452	0.2673	10.3619	0.0266	19.013	0.8458	98.8163
23	0.5071	14.7431	2.5025	50.9965	0	0.267	10.735	0.0124	19.5191	0.7498	100.032
24	0.2871	15.4267	1.9303	49.7754	0.0516	0.2923	11.7935	0.0548	17.8694	0.9109	98.392
25	0.488	14.5148	2.5935	50.2368	0.0107	0.269	10.4835	0.0018	19.3482	0.7765	98.7228
26	0.4631	13.9513	2.4797	49.9217	0.0295	0.2282	10.448	0.0053	18.7906	0.7223	97.0397
27	0.471	14.7431	2.5548	50.602	0.0173	0.3	10.6565	0	19.3811	0.7817	99.5075
Average	0.406733	14.9441	2.31158	51.4865	0.0156852	0.253541	10.3866	0.0162593	19.2026	0.679956	99.7036
Normalised	0.407943	14.9886	2.31845	51.6395	0.0157318	0.254294	10.4175	0.0163076	19.2597	0.681977	100
St. Dev.	0.122372	1.10472	0.217845	1.0214	0.0175039	0.0562178	1.95866	0.0176384	0.705849	0.148055	0.797548
Orthopyroxene phenocrysts	Na2O	MgO	Al2O3	SiO2	K2O	MnO	FeO(T)*	P2O5	CaO	TiO2	Total
1	0.0554	24.9596	0.8045	54.0688	0.0102	0.4143	17.7366	0	1.8311	0.3032	100.184
2	0.0656	24.5569	0.7766	53.8289	0.0076	0.4419	18.6182	0.011	1.63	0.2069	100.144
3	0.0535	24.0935	0.8168	53.922	0	0.4762	18.7979	0	1.6393	0.2159	100.015
4	0.0401	24.0899	0.8172	53.4505	0	0.4598	19.651	0	1.478	0.1783	100.165
5	0.044	23.953	0.8637	53.8003	0	0.4323	19.4027	0	1.3604	0.189	100.045
6	0.554	24.1653	1.0787	53.4754	0	0.4033	18.3147	0.0073	1.8245	0.3639	100.187
7	0.0457	24.0125	1.0911	53.2362	0.0025	0.3647	18.1706	0.0347	2.419	0.4545	99.8315
8	0.0518	24.0236	1.0313	52.7504	0.0025	0.5023	18.0463	0.0037	2.4589	0.4725	99.3433
9	0.0327	24.5707	0.7996	53.2231	0.0076	0.4214	18.0799	0.0146	2.2392	0.3962	99.785
10	0.0427	26.2561	0.8138	54.7237	0.0152	0.363	16.0593	0.0276	1.9976	0.336	100.635
11	0.0504	26.6224	0.7984	54.9666	0.0042	0.37	16.1401	0.0092	1.9171	0.2651	101.143
12	0.0427	26.9432	1.0753	54.4888	0	0.3523	15.2852	0	1.7578	0.2801	100.225
13	0.0203	26.3947	1.7394	53.4539	0	0.3832	15.8878	0	1.8015	0.4231	100.104
14	0.002	26.2044	1.4975	53.5737	0.0043	0.2996	15.8359	0.0074	1.7188	0.3711	99.5147
15	0.0174	25.7945	1.913	53.3063	0.0076	0.3185	15.5553	0.0184	2.4536	0.4206	99.8052
16	0.0244	26.2094	1.6707	53.8617	0.0298	0.3375	15.9212	0.0018	1.877	0.4088	100.342
17	0.0457	24.0125	1.0911	53.2362	0.0025	0.3647	18.1706	0.0347	2.419	0.4545	99.8315
18	0.0518	24.0236	1.0313	52.7504	0.0025	0.5023	18.0463	0.0037	2.4589	0.4725	99.3433
19	0.0327	24.5707	0.7996	53.2231	0.0076	0.4214	18.0799	0.0146	2.2392	0.3962	99.785
20	0.0376	26.7753	1.3207	53.9025	0	0.3583	15.2494	0	1.7158	0.2908	99.6504
21	0.0623	26.5544	1.0552	54.0781	0.006	0.3341	15.9003	0.0203	1.7931	0.2703	100.074
22	0.023	27.452	1.7459	52.8815	0.0205	0.2567	14.0579	0.0205	1.4922	0.2211	98.1713
23	0.0456	28.3053	1.9628	53.9676	0.0017	0.3111	14.0219	0.0074	1.4374	0.24	100.301
Average	0.0626696	25.4149	1.15627	53.6596	0.00575217	0.386474	17.0012	0.0103	1.91128	0.331765	99.9402
Normalised	0.062707	25.4301	1.15696	53.6916	0.00575561	0.386705	17.0114	0.0103062	1.91242	0.331964	100
St. Dev.	0.108177	1.3465	0.39686	0.581269	0.00742666	0.0648433	1.65683	0.0111318	0.357799	0.0976572	0.55488
Olivine phenocrysts	Na2O	MgO	Al2O3	SiO2	K2O	MnO	FeO(T)*	P2O5	CaO	TiO2	Total
1	0.0201	36.2429	0.2381	40.2816	0.005	0.2711	22.6128	0.0472	0.6092	0.0923	100.42
2	0.009	36.3951	0.2362	40.1646	0.01	0.3719	22.7054	0.0163	0.5069	0.0746	100.49
3	0.0121	37.305	0.1038	38.6373	0.0075	0.3125	23.4986	0.0362	0.2765	0.046	100.236
4	0.0273	37.781	0.0115	37.9818	0.0142	0.3406	23.7058	0.0325	0.2076	0.0255	100.128
5	0.0637	36.7221	0.4745	39.6893	0.0536	0.3445	23.7878	0.0109	0.3614	0.0541	101.562
6	0	37.198	0	38.1721	0.0184	0.2613	23.8487	0.25	0.2589	0.0428	100.05
7	0	36.7849	0.0256	38.0912	0.0033	0.3906	24.0438	0.1842	0.2657	0.0287	99.818
8	0.0041	36.7008	0.0312	37.7435	0.0033	0.3697	24.0536	0.15	0.2445	0.0405	99.3412
9	0.0173	36.6	0.057	38.6401	0.021	0.3497	24.0295	0.1633	0.2523	0.0486	100.179
10	0	37.073	0.0484	37.8222	0.0159	0.3727	24.1521	0.0976	0.2676	0.0126	99.8621
11	0.0812	35.8	0.3217	39.2368	0.0184	0.3422	23.9142	0.1048	0.3119	0.0505	100.182
Average	0.0213455	36.7821	0.140727	38.7691	0.0155091	0.3388	23.6684	0.0993636	0.323864	0.0469273	100.206
Normalised	0.0213015	36.7064	0.140438	38.6894	0.0154772	0.338103	23.6197	0.0991592	0.323197	0.0468307	100
St. Dev.	0.0270777	0.54564	0.155372	0.933749	0.0141517	0.0416296	0.532242	0.0790442	0.124266	0.022182	0.549031
Fe-Ti oxide phenocrysts	Na2O	MgO	Al2O3	SiO2	K2O	MnO	Fe2O3 (T)*	P2O5	CaO	TiO2	Total
1	0.0299	4.2833	3.6957	0.9643	0.0361	0.2034	80.5739	0	0.1444	9.6668	99.5978
2	0.0402	3.9162	3.6887	0.2318	0.0112	0.2002	81.135	0	0.1165	9.8498	99.1896
3	0.0404	4.0107	3.6298	0.1904	0.0174	0.1898	80.6954	0.0112	0.0907	9.9335	98.8093
4	0.0242	2.4686	3.2634	2.8781	0.0982	0.3058	82.0884	0.0127	0.2177	10.3199	101.677
5	0.1859	2.6785	3.0848	0.2234	0.0357	0.2547	82.8608	0.0094	0.145	10.5997	100.078
Average	0.06412	3.47146	3.47248	0.8976	0.03972	0.23078	81.4707	0.00666	0.14286	10.0739	99.8703
Normalised	0.0642033	3.47597	3.47699	0.898766	0.0397716	0.23108	81.5765	0.00666865	0.143046	10.087	100
St. Dev.	0.0684284	0.833992	0.280775	1.15378	0.0344991	0.0488987	0.97877	0.00619096	0.047496	0.378367	1.11474
*Total iron calculated as Fe2+ except in Fe-Ti oxides where total iron is calculated as Fe3+
