# Supplementary material for: Nanoscale silicate melt textures determine volcanic ash surface chemistry
Source: Nat Commun. 2024 Jan 15;15:531. doi: 10.1038/s41467-024-44712-6 (PMC10789741; doi:10.1038/s41467-024-44712-6)
Supplement: Supplementary file 5 — Supplementary data 2 [file 41467_2024_44712_MOESM5_ESM.xlsx]

## Sheet: Defocused EPMA - matrix glass
Supplementary data 2
Matrix glass measurements
Point #	Na2O	SiO2	K2O	CaO	Fe2O3	MgO	Al2O3	P2O5	TiO2	MnO	Total
1	4.0914	59.3238	2.0148	5.4368	7.81007	3.5472	14.8914	0.3009	1.0748	0.1086	98.5998
2	4.5648	60.8508	2.3491	4.8724	6.64214	2.1472	15.4973	0.3565	1.1484	0.1761	98.6047
3	4.5579	60.0971	2.1397	5.1244	7.12114	2.6756	15.4631	0.3856	1.1763	0.1036	98.8444
4	4.6874	60.9385	2.284	5.5778	4.14959	1.9128	17.839	0.4244	0.8727	0.1119	98.7981
5	4.4498	61.2031	1.9985	5.5433	7.15492	1.9244	17.2816	0.4515	1.0707	0.0594	101.137
6	4.3325	62.3781	2.5966	4.8204	6.59246	1.6787	16.1472	0.352	1.2154	0.1563	100.27
7	4.468	62.3885	2.8884	4.4194	5.90476	1.8909	15.7454	0.4004	1.2929	0.1111	99.5098
8	4.4921	59.7629	1.8969	6.1451	6.97322	2.8244	16.8591	0.3415	1.0958	0.1457	100.537
9	4.3769	61.3325	2.6208	5.3418	5.74228	2.2204	15.8609	0.3891	1.1587	0.0507	99.0941
10	4.5066	61.9072	2.2059	5.7065	5.49455	2.5702	15.621	0.3614	1.0613	0.0822	99.5169
11	4.4645	59.4146	2.0171	5.6072	6.08958	2.6427	16.322	0.3138	0.9395	0.1315	97.9425
12	4.8654	60.1152	2.0481	5.547	4.94277	1.3502	17.3325	0.3845	1.1222	0.077	97.7849
13	4.7344	60.4833	2.3374	5.8112	5.61992	1.7482	17.8908	0.385	0.092	0.007	99.1092
14	4.2587	59.589	2.0093	5.8012	7.36075	2.433	16.5272	0.2594	1.0683	0	99.3068
15	4.653	60.6216	2.2799	5.5804	6.66648	2.2371	16.1552	0.3344	1.1968	0.2722	99.9971
16	4.2743	61.018	2.9214	4.5733	7.13014	1.9481	16.0135	0.4643	1.4253	0.1101	99.8784
17	3.9583	61.4343	2.839	4.7833	8.16337	2.6455	14.5691	0.5246	1.291	0	100.208
18	4.2285	61.6804	2.8356	5.1052	6.87864	1.669	15.6552	0.4179	1.2856	0.2066	99.9626
19	4.4193	60.2951	1.7303	6.7485	6.82096	3.6	17.4392	0.025	0.929	0.1557	102.163
20	4.3421	60.4052	2.627	5.344	7.7315	2.1871	15.3528	0.3777	1.4819	0.1332	99.9825
21	4.8666	62.2827	2.0208	5.853	5.27595	1.0396	17.7792	0.3083	1.2331	0.0595	100.719
22	4.5447	62.3519	2.8206	5.092	6.64637	1.165	16.6172	0.4792	1.2705	0.1187	101.106
23	4.3047	62.6685	2.7956	4.8943	6.79651	2.0734	16.1304	0.3087	1.3852	0.0967	101.454
Average	4.454	60.9801	2.35986	5.3795	6.50905	2.1796	16.3039	0.362874	1.12554	0.107557	99.762
Stdev	0.223935	1.03201	0.372097	0.535272	0.975069	0.646782	0.944697	0.0969743	0.272569	0.0646591
St. err	0.0466937	0.215189	0.0775876	0.111612	0.203316	0.134863	0.196983	0.0202205	0.0568346	0.0134824
Normalised	4.46462	61.1256	2.36549	5.39233	6.52457	2.1848	16.3428	0.36374	1.12822	0.107813	100
Boundary layer glass
	Na2O	SiO2	K2O	CaO	Fe2O3	MgO	Al2O3	P2O5	TiO2	MnO
13	4.3399	63.1098	3.3669	3.4432	5.32107	0.9499	14.314	0.5189	1.5532	0.1223	97.0392
20	4.3193	62.243	3.1261	4.1684	5.51423	1.7742	14.8608	0.3226	1.3991	0.104	97.8317
29	4.3284	65.2282	3.4828	3.2227	6.77273	1.4612	14.6853	0.5229	0.9563	0.1168	100.777
36	4.7568	61.3462	2.6163	4.6118	5.74972	0.4491	15.8189	0.5546	1.2349	0.0847	97.223
38	4.4004	63.4013	3.3312	3.7508	5.50422	1.1204	14.8538	0.3436	1.4215	0	98.1272
44	4.5283	63.6311	3.1032	3.6538	6.06024	1.1086	14.8705	0.5001	1.4991	0.1119	99.0668
51	4.5254	62.8833	3.3959	4.1887	5.87297	0.947	16.5588	0.3725	1.2135	0.1655	100.124
Average	4.45693	63.1204	3.2032	3.86277	5.82788	1.11577	15.1374	0.447886	1.32537	0.100743	98.5984
stdev	0.159195	1.20806	0.294077	0.483498	0.485602	0.419001	0.774099	0.0975017	0.20562	0.050757
sterr	0.0601699	0.456605	0.111151	0.182745	0.18354	0.158367	0.292582	0.0368522	0.0777171	0.0191843
Norm.	4.52021	64.0166	3.24868	3.91762	5.91063	1.13161	15.3524	0.454245	1.34419	0.102173	99.9984
